# Supplementary material for: Differential Effects of Furin Deficiency on Insulin Receptor Processing and Glucose Control in Liver and Pancreatic β Cells of Mice
Source: Int J Mol Sci. 2021 Jun 14;22(12):6344. doi: 10.3390/ijms22126344 (PMC8231939; doi:10.3390/ijms22126344)
Supplement: Supplementary file 1 [file ijms-22-06344-s001.zip]

Archive with 1 entries (1 files):
- ijms-1255190-supplementary.pdf
